# Supplementary material for: The diel vertical distribution and carbon biomass of the zooplankton community in the Caroline Seamount area of the western tropical Pacific Ocean
Source: Sci Rep. 2022 Nov 7;12:18908. doi: 10.1038/s41598-022-23522-0 (PMC9640698; doi:10.1038/s41598-022-23522-0)
Supplement: Supplementary file 1 — Supplementary Information. [file 41598_2022_23522_MOESM1_ESM.xlsx]

## Sheet: zooplankton abundance
Sampling time	19:30							01:40							07:30							13:40							19:40
Sampling layer (m)	0-25	25-50	50-100	100-200	200-300	300-500	500-730	0-25	25-50	50-100	100-200	200-300	300-500	500-730	0-25	25-50	50-100	100-200	200-300	300-500	500-730	0-25	25-50	50-100	100-200	200-300	300-500	500-730	0-25	25-50	50-100	100-200	200-300	300-500	500-730
Species/taxa	abundance (ind/m3)
Aeginura grimaldii	0	0.025641	0	0	0	0	0	0	0	0	0	0	0	0	0	0	0	0	0	0	0	0	0	0	0	0	0	0	0	0	0	0	0	0	0
Solmundella bitentaculata	0.384615	0	0	0	0	0	0	0.568182	0.588235	0	0	0	0	0	0	0	0.16129	0	0	0	0	0.0285714	1.17647	0.030303	0	0	0	0	0	0	0	0	0	0	0
Cunina peregrina	0	0	0	0	0	0	0	0	0	0	0	0	0	0	0	0.138889	0.0645161	0	0	0	0	0	0	0	0	0.0847458	0	0	0	0.0517241	0	0	0	0	0
Liriope tetraphylla	0.153846	0	0.03125	0.0166667	0	0	0	0	0	0.333333	0	0	0	0	0.0714286	0.0277778	0	0.454545	0	0	0	0.0571429	0	0.151515	0	0	0	0	0.833333	0.172414	0	0	0	0	0
Aglaura hemistoma	0.0769231	0.025641	0	0	0	0	0	0.0454545	0	0.0333333	0	0	0	0	0.0714286	0	0	0.0909091	0	0	0	0	0	0	0	0	0	0	0	0.0172414	0.0294118	0	0	0	0
Rhopalonema velatum	0	0.025641	0.03125	0.416667	0	0	0	0	0.588235	0.0333333	0.175439	0	0	0.00735294	0	0	0.16129	0.0181818	0.0222222	0	0	0	0	0.0606061	0	0.0847458	0	0	0.0833333	0.0344828	0.147059	0	0	0	0
Cytaeis sp	0	0	0	0	0	0	0	0	0	0	0	0	0	0	0	0	0	0	0	0	0	0.0285714	0	0	0	0	0	0	0	0	0	0	0	0	0
Corymorpha nutans	0	0	0	0	0	0	0	0	0	0	0	0	0	0	0	0	0	0	0	0	0	0	0	0	0	0	0	0	0	0	0	0	0	0	0.00628931
Halocoryne frasca	0	0	0	0	0	0	0	0	0	0	0	0	0	0	0.0714286	0	0	0	0	0	0	0	0	0	0	0	0	0	0.0833333	0.0517241	0	0	0	0	0
Clytia hemisphaerica	0	0	0	0	0	0	0	0	0	0	0	0	0	0	0	0	0	0	0	0	0	0.0285714	0	0	0	0	0	0	0	0	0	0	0	0	0
Nanomia bijuga	0	0	0	0	0	0	0	0	0.0588235	0.0666667	0	0	0	0	0	0	0	0	0	0	0	0.285714	0	0	0	0	0	0	0	0	0	0	0	0	0
Forskalia edwardsi	0	0	0	0.416667	0	0	0	0	0	0	0	0	0	0	0	0	0	0	0	0	0	0	0	0	0	0	0	0	0	0	0	0	0	0	0
Sphaeronectes gracilis	0	0	0	0	0	0	0	0	0.0588235	0	0	0	0	0	0	0	0	0	0	0	0	0	0	0	0	0	0	0	0	0	0	0	0	0.0186916	0
Rosacea plicata	0	0	0	0.0166667	0	0	0	0	0	0	0	0	0	0	0	0	0	0	0	0	0	0	0	0	0	0	0	0	0	0	0.0588235	0	0	0	0
Vogtia microsticella	0	0	0	0.0333333	0	0	0	0	0	0	0	0	0	0	0	0	0	0	0	0	0	0	0	0	0	0	0	0	0	0	0	0	0	0	0
Sulculeolaria chuni	0	0.128205	0	0	0	0	0	0.0227273	0	0	0	0	0	0	0.142857	0	0	0.0181818	0	0	0	0	0.294118	0	0.0153846	0	0	0	0	0.172414	0	0	0	0	0
Lensia challengeri	0	0	0	0.0166667	0	0	0	0	0	0	0	0	0	0	0	0	0	0	0	0	0	0	0	0	0	0	0	0	0	0	0	0	0	0	0
Lensia cossack	0	0	0	0.0166667	0	0	0	0	0	0	0	0	0	0	0	0	0	0	0	0	0	0	0	0	0	0	0	0	0	0	0	0	0	0	0
Lensia multicristatoides	0	0.025641	0	0.0166667	0	0.00813008	0	0	0	0	0	0	0.0396825	0	0	0	0	0	0	0.0431034	0.0280899	0	0	0	0	0	0	0.0253807	0	0	0	0	0	0	0.00628931
Lensia subtilis	0	0	0	0	0	0	0	0	0	0	0	0	0	0	0	0	0	0	0	0	0	0	0	0	0	0	0	0	0.833333	0	0	0	0	0	0
Diphyes bojani	0.769231	0	0	0	0	0	0	0	0	0.0333333	0	0	0	0	0	0.416667	2.41935	0	0	0	0	0	0.588235	0.30303	0.0769231	0	0	0	0.166667	0	0.0588235	0.344828	0	0	0
Diphyes chamissonis	0	0.25641	0	0	0	0	0	0.568182	0.588235	0	0	0	0	0	1.42857	0.138889	0	0	0	0	0	0.285714	1.17647	0	0	0	0	0	0	0.862069	0	0	0	0	0
Diphyes dispar	0	0	0	0	0	0	0.00735294	0	0	0	0	0	0	0	0	0	0	0	0	0	0	0	0	0	0	0	0	0	0	0	0	0	0	0	0
Chelophyes appendiculata	0	0	0	0	0	0	0	0	0	0	0	0	0	0	0	0	0	0	0	0	0	0	0	0	0	0	0	0	0	0	0.0294118	0	0	0	0
Chelophyes contorta	6.92308	3.07692	0.15625	0.166667	0	0	0	1.70455	1.76471	0.333333	0.175439	0.00714286	0	0	0.214286	1.38889	0.806452	0.454545	0.555556	0	0	2	1.17647	0.151515	0.0307692	0.0847458	0.0884956	0	1.66667	0.431034	0.147059	0.0862069	0.0166667	0.0186916	0
Eudoxoides mitra	0	0	0	0.416667	0	0	0	0	0	0	0	0	0	0	0	0	0	0	0.0555556	0	0.011236	0	0	0	0.0461538	0	0	0	0	0.431034	0	0	0	0	0.00628931
Eudoxoides spiralis	0	0	0	0	0	0	0	0	0	0.166667	0.175439	0	0	0	0	0	0.0322581	0.181818	0	0	0	0	0	0.606061	0	0	0	0	0	0	0.294118	0	0	0	0
Dimophyes arctica	0	0	0	0.0166667	0	0	0	0	0	0	0	0	0	0	0	0	0	0	0	0	0	0	0	0	0	0	0	0	0	0	0	0	0	0	0
Abyla haeckeli	0	0	0	0	0	0	0	0	0	0	0	0	0	0	0	0	0	0	0	0	0	0.0285714	0	0	0	0	0	0	0	0	0	0	0	0	0
Abyla schmidti	0	0	0	0	0	0	0	0	0	0	0	0	0	0	0	0	0	0.0181818	0	0	0	0	0	0	0	0	0	0	0	0.0172414	0	0	0	0	0
Abylopsis eschscholtzi	0	0	0.03125	0.0833333	0	0	0	0.0454545	0.588235	0.1	0	0	0	0	0.357143	0.555556	0.16129	0.0363636	0	0	0	0.0571429	0.0588235	0.0606061	0.0307692	0	0	0	0	0.172414	0.294118	0	0	0	0
Abylopsis tetragona	0	0	0	0	0	0	0	0	0	0.0333333	0	0	0.00793651	0	0	0	0	0	0.0111111	0	0	0	0	0	0	0	0	0	0	0	0.0294118	0	0	0	0
Bassia bassensis	0	0	0	0.0166667	0	0	0	0	0	0.0333333	0.175439	0	0	0	0	0.277778	0.16129	0	0	0	0	0	0	0	0	0	0	0	0	0	0.117647	0	0	0	0
Tetraplatia volitans	0	0	0	0	0	0	0	0	0	0	0	0	0	0	0	0	0	0	0	0	0	0	0	0	0	0	0	0	0	0	0	0.0172414	0	0	0
Nausithoe punctata	0.0769231	0	0	0	0	0	0	0	0	0	0	0	0	0	0	0	0	0	0	0	0	0	0	0	0	0	0	0	0	0	0	0	0	0	0
Siphonophora spp.	0	0.769231	0	0.416667	0.163934	0.0406504	0.0735294	0.227273	0.588235	0	0.175439	0	0.0793651	0	0	0	0	0	0	0.0431034	0.11236	0	0	0.151515	0.153846	0	0	0	1.66667	0	0	0.344828	0.0166667	0.0934579	0
Pleurobrachia sp	0	0	0	0	0	0.00813008	0	0	0	0	0	0	0	0	0.0714286	0	0	0	0	0	0	0	0	0	0	0	0	0	0	0	0	0	0	0	0
Ctenophora sp	0	0	0	0.0333333	0	0	0	0	0	0	0	0	0	0.00735294	0	0	0	0	0	0	0	0	0	0	0	0	0	0	0	0	0.0294118	0	0	0	0
Rhynchonerella petersii	0	0	0	0	0.0327869	0	0	0	0	0	0	0	0	0	0	0	0	0	0	0	0	0	0	0	0	0	0	0	0	0	0	0	0	0	0
Vanadis minuta	0.153846	0.025641	0	0.0833333	0	0	0	0.0454545	0.0588235	0	0	0	0	0	0	0.138889	0.322581	0.454545	0	0	0	0.0285714	0.0588235	0.0909091	0	0	0	0	0.166667	0.172414	0.588235	0	0	0	0
Tomopteris sp	0	0.025641	0	0	0	0	0	0	0	0	0.0175439	0	0.00793651	0	0	0	0	0.0909091	0.222222	0	0	0	0	0	0.0153846	0.0847458	0	0	0	0	0	0.344828	0.0833333	0.046729	0
Travisiopsis dubia	0.0769231	0	0.03125	0.0166667	0	0	0	0.0227273	0	0	0	0	0	0	0.142857	0.277778	0	0.0909091	0	0	0	0.0285714	0.588235	0	0.153846	0.0169492	0	0	0	0.0862069	0.0294118	0.0172414	0	0	0
Atlanta depressa	0	0.128205	0	0	0	0	0	0.0227273	1.17647	0	0.175439	0	0	0	0	0.0277778	0	0	0	0	0	0.571429	0.0588235	0	0	0.0169492	0	0	0	0.0344828	0.0294118	0	0	0	0
Atlanta turriculata	0	0	0	0	0	0	0	0.113636	0	0	0	0	0	0	0	0	0	0	0	0	0	0	0	0.0909091	0	0	0	0.00507614	0.0833333	0.0172414	0	0	0	0	0
Firoloida desmaresti	0	0	0	0.0166667	0	0	0	0	0	0	0	0	0	0	0	0	0	0	0	0	0	0	0	0	0	0	0	0	0	0	0	0	0	0	0
Limacina bulimoides	0	0	0	0	0	0	0	0	0	0	0	0	0	0	0	0	0	0.0909091	0	0	0	0	0	0	0	0	0	0	0	0	0	0	0	0	0
Limacina inflata	0	0.128205	0	0.833333	0	0	0	1.13636	0.588235	0.333333	0	0.00714286	0	0	0	0.138889	0.322581	0.181818	0.222222	0.0431034	0	0	0.0588235	0.30303	0.307692	0.0847458	0	0	0.416667	0.431034	1.17647	0	0	0	0
Limacina trochiformis	0	0.025641	0	0	0.163934	0	0	0	0.0588235	0	0	0	0	0	0.0714286	0	0	0	0	0	0	0	0	0.030303	0.153846	0	0	0	0	0	0.588235	0	0	0	0
Creseis acicula	0.0769231	0	0	0	0	0	0	0	0	0	0	0	0	0	0	0	0.322581	0	0	0	0	0.0285714	0.0588235	0	0	0	0	0	0	0.172414	0	0	0	0	0
Creseis clava	0.0769231	0	0	0	0	0	0	0.0227273	0.588235	0	0	0	0	0	0.0714286	0	0.322581	0	0	0	0	0.0285714	0.0588235	0	0.0153846	0	0	0	0.833333	0	0	0	0	0	0
Creseis virgula	0	0	0	0	0	0	0	0.0227273	0	0	0	0	0	0	0	0	0	0	0	0	0	0	0	0	0	0	0	0	0.0833333	0.0862069	0	0	0	0	0
Hyalocylix striata	0	0	0	0	0	0	0	0	0	0	0	0	0	0	0	0	0	0	0	0	0	0	0	0	0	0.0169492	0	0	0	0.0172414	0.0294118	0	0	0	0
Euclio pyramidata v. lanceolata	0	0.128205	0	0.0166667	0	0	0	0	0	0	0	0	0	0	0	0	0.806452	0.0181818	0.0111111	0	0	0	0	0.030303	0	0	0	0	0	0	0	0	0	0	0
Diacria quadridenlata	0	0	0	0	0	0	0	0.227273	0	0	0	0	0	0	0	0	0	0	0	0	0	0	0	0	0	0	0	0	0.0833333	0	0	0	0	0	0
Cavolinia globulosa	0	0	0	0	0	0	0	0	0	0	0	0	0	0	0	0	0	0	0	0	0	0	0	0	0	0	0	0	0.0833333	0	0	0	0	0	0
Desmopterus papilio	0	0	0	0	0	0	0	0	0	0	0	0	0	0	0	0	0.0322581	0	0	0	0	0	0	0	0	0	0	0	0	0	0	0	0	0	0
Hydromyles globulosa	0.0769231	0.512821	0	0.0833333	0.0163934	0.0406504	0	0	0.0588235	0.0333333	0.175439	0.0214286	0.0793651	0	0	0	0.0322581	0.181818	0.111111	0.172414	0	0	0.0588235	0	0.0615385	0.0847458	0.0884956	0.00507614	0.0833333	0.0172414	0.147059	0.344828	0.166667	0.0373832	0.0314465
Evadne tergestina	3.84615	0.769231	0	0	0	0	0	1.13636	1.17647	0.333333	0	0	0	0	3.57143	0.694444	0	0	0	0.0862069	0	2.85714	0	0	0.153846	0	0	0	6.66667	5.60345	0.294118	0	0	0	0
Neocalanus gracilis	0.769231	0.769231	0.03125	0.416667	0.0163934	0.0162602	0.00735294	0.909091	0.117647	0.0666667	0.175439	0	0.0396825	0	0.0714286	1.38889	1.6129	0.909091	0.166667	0.0431034	0	0.0285714	0	0.606061	0.153846	0.0169492	0	0.00507614	0.0833333	0.172414	0.117647	0.689655	0.333333	0.00934579	0
Mesocalanus tenuicornis	2.30769	1.28205	0	3.33333	0	0	0.147059	0	0	4.33333	1.22807	0	0	0	0	0	0.806452	2.72727	0	0	0	0	0	0	0.307692	0.0847458	0	0	0	0.862069	1.17647	3.10345	0	0	0
Canthocalanus pauper	6.92308	0.25641	0.46875	0.833333	0	0	0	2.84091	0.588235	0	0	0	0	0	3.57143	2.77778	0	0	0.0555556	0	0	0	0.0588235	0	0.0769231	0	0	0	4.16667	0	0	0	0	0	0
Nannocalanus minor	0	0	0	0.166667	0	0	0	0	0	0.333333	0.526316	0	0	0	0	0	0.806452	1.36364	0	0	0	0	0.588235	0.30303	0	0	0	0	0	0	0	0	0	0	0
Cosmocalanus darwinii	8.46154	6.92308	0.0625	0.833333	0	0	0	2.84091	3.52941	1.33333	0.175439	0	0	0	0.0714286	3.47222	2.41935	0.454545	0	0	0	0.857143	12.3529	2.42424	0.307692	0	0.00884956	0	13.3333	7.75862	2.05882	0.344828	0	0	0.0314465
Eucalanus elongatus	0	0	0	0	0	0.0813008	0.147059	0	0	0	0	0	0.238095	0.0735294	0	0	0	0	0	0.0258621	0.168539	0	0	0	0	0	0.0176991	0.101523	0	0	0	0	0	0.0934579	0.188679
Eucalanus pseudattenuatus	0	0.512821	0	0.0833333	0	0	0	0.568182	0.588235	0.166667	0	0	0	0	0.0714286	0.0555556	0.16129	0.454545	0	0	0	0	1.17647	0.30303	0	0	0	0.0507614	0.0833333	0.172414	0.588235	0.0862069	0	0	0
Rhincalanus cornutus	0	0	0	0.416667	0.163934	0.0813008	0.0735294	0	0	0.0333333	0.175439	0	0.396825	0.220588	0	0	0	0.454545	0.333333	0.344828	0.224719	0	0	0	0.153846	0.0508475	0.619469	0.152284	0	0.0862069	0	0.0862069	0.666667	0.280374	0.251572
Rhincalanus nasutus	0	0	0.03125	0	0	0	0	0	0	0	0	0	0	0.0735294	0	0	0	0	0	0	0.0561798	0	0	0	0	0	0	0	0	0	0	0	0	0	0
Subeucalanus mucronatus	0	0	0	0.0166667	0.491803	0.569106	0.0735294	0	0	0	0.0877193	0.1	0.634921	0.0367647	0	0	0	0.363636	2.33333	3.62069	0.11236	0	0.0588235	0	0.461538	1.52542	2.38938	0	0.833333	0	0	0.0172414	1.66667	0.654206	0.0628931
Acrocalanus gibber	0.769231	0.025641	0	1.25	0	0	0	0	0.588235	0	0.0175439	0	0	0	3.57143	0.694444	0.806452	0	0	0	0	3.71429	1.76471	0	0.307692	0	0	0	0.833333	2.58621	0.294118	0	0	0	0
Acrocalanus monachus	3.07692	0.769231	0.3125	0	0	0	0	0	1.17647	0.333333	0.0175439	0	0	0	1.42857	1.38889	0	0.0181818	0.0555556	0	0	2.28571	1.76471	0.30303	0	0	0	0	10	5.17241	0.294118	0	0	0	0
Calocalanus pavo	6.15385	3.07692	0.15625	1.66667	0	0	0.0735294	3.97727	2.35294	0.333333	0	0	0	0.147059	3.57143	2.08333	0	0.454545	0	0	0	0.857143	1.76471	0.30303	0.153846	0	0	0	8.33333	2.58621	0	1.37931	0	0	0
Calocalanus pavoninus	0	0	0	3.75	0	0	0	3.40909	5.29412	2.33333	0	0	0.0793651	0	3.57143	2.77778	2.41935	2.27273	0	0	0	5.42857	0.588235	0	0.153846	0.0847458	0	0.0507614	3.33333	2.58621	1.17647	0.689655	0	0	0
Calocalanus plumulosus	3.07692	0.0512821	0.46875	0.416667	0	0	0	1.70455	1.17647	0.333333	0.175439	0	0	0	2.85714	2.77778	3.22581	0.909091	0	0	0.0561798	10.2857	5.88235	0.909091	0	0	0	0	5.83333	2.15517	0.588235	0.689655	0.166667	0	0
Paracalanus parvus	2.30769	0	1.40625	0.833333	2.45902	0.0813008	0.0367647	1.70455	1.76471	1.66667	0.175439	0	0	0	0	0.694444	1.6129	0.454545	0	0.0862069	0	0.857143	7.64706	0.606061	0.307692	0	0	0	2.5	2.15517	0.588235	0.344828	0.166667	0	0
Mecynocera clausi	0	0	0.15625	3.75	0.163934	0	0	0	0	1.66667	1.05263	0.00714286	0	0	0	0	5.64516	3.63636	0	0	0	0	0	0.30303	1.38462	0	0	0	0	0	2.64706	3.10345	0	0	0.0628931
Spinocalanus magnus	0	0	0	0	0	0	0.0220588	0	0	0	0	0	0	0	0	0	0	0	0	0	0	0	0	0	0	0	0	0	0	0	0	0	0	0	0
Spinocalanus spinosus	0	0	0	0	0.491803	0.162602	0.00735294	0	0	0	0	0.0428571	0.634921	0.441176	0	0	0	0	0.666667	0.775862	0.11236	0	0	0	0	0.508475	0.176991	0.0507614	0	0	0	1.03448	0	0.280374	0.251572
Clausocalanus sp	10	2.5641	0	3.33333	0	0	0	4.54545	5.88235	3.33333	1.75439	0	0	0	0	0	0	0	0	0	0	5.71429	0	0	0	0	0	0	0	6.89655	0	2.75862	0	0	0
Clausocalanus arcuicornis	15.3846	5.12821	0	8.33333	0.327869	0	0.735294	17.0455	4.11765	3.66667	2.10526	0	0.238095	0.0735294	12.8571	19.4444	13.7097	5.90909	0.777778	0.603448	0.168539	34.2857	10.5882	0.909091	9.23077	0.932203	1.06195	0.35533	58.3333	5.17241	4.41176	4.13793	1.33333	0.747664	0
Clausocalanus farrani	0.692308	1.02564	0	0	0	0	0	1.13636	0	0	0	0	0	0	0	0	0	0	0	0	0	2	5.29412	0	0	0	0	0	5.83333	0.431034	0	0	0	0	0
Clausocalanus furcatus	30.7692	12.8205	1.875	11.6667	1.63934	0.813008	0.330882	30.1136	26.4706	15.3333	6.14035	0.15	0.31746	0.661765	26.4286	43.0556	32.2581	14.5455	6.66667	0.862069	1.1236	29.7143	35.2941	3.63636	3.38462	1.69492	1.32743	0.406091	13.3333	34.4828	9.11765	13.7931	3.33333	0.934579	2.51572
Clausocalanus minor	15.3846	5.12821	0	5	0	0	0.00735294	5.68182	2.35294	3.33333	2.2807	0	0	0	10.7143	7.63889	2.41935	0.454545	0	0	0	8.57143	5.88235	0.606061	0.153846	0	0	0.0507614	4.16667	0.862069	0	0.344828	0	0	0
Clausocalanus pergens	15.3846	2.5641	0	0	0	0	0	1.70455	0	0	0	0	0	0	0	0	0	0	0	0	0	2.28571	0	0	0	0	0	0	0	0	0	0	0	0	0
Microcalanus pusillus	0	0	0	0	0	0	0	0	0	0	0	0	0	0	0	0	0	0	0	0	0	0	0	0	0	0	0	0	0	0	0	0	0.166667	0	0
Aetideus bradyi	0	0	0	0	0	0	0	0	0	0	0.0350877	0	0	0	0	0	0	0.181818	0.111111	0	0	0	0	0	0.461538	0	0	0	0	0	0	0	0	0	0
Aetideus giesbrechti	0	0	0	0.166667	0.0163934	0	0	0	0	0	0	0	0	0	0	0	0	0	0.0111111	0	0	0	0	0	0	0	0	0	0	0	0	0.344828	0	0	0
Arietellus simplex	0	0	0	0	0	0	0	0	0	0	0	0	0	0	0	0	0	0.0181818	0	0	0	0	0	0	0	0	0	0	0	0	0	0	0	0	0
Arietellus giesbrecht	0	0	0	0	0	0	0	0	0	0	0.0350877	0	0.00793651	0	0	0	0	0	0	0	0	0	0	0	0	0	0	0	0	0	0	0	0	0	0
Chiridiella macrodactyla	0	0	0	0.0333333	0	0	0	0	0	0	0	0	0	0	0	0	0	0	0	0	0	0	0	0	0	0	0	0	0	0	0	0	0	0	0
Chirundina streetsi	0	0	0	0	0	0.00813008	0.00735294	0	0	0	0.0350877	0	0	0	0	0	0	0	0.0111111	0	0.0561798	0	0	0	0	0	0	0.0203046	0	0	0	0.0172414	0	0.186916	0
Euchirella curticauda	0	0	0	0.416667	0.327869	0	0	0	0	0.333333	0.0175439	0	0	0.0147059	0	0	0	0.0545455	0.0111111	0	0.11236	0	0	0	0	0	0.176991	0.101523	0	0.0172414	0	0.0172414	0	0.0934579	0.0628931
Euchirella dubia	0	0	0	0	0	0	0	0	0	0	0	0	0	0.0735294	0	0	0	0	0	0	0	0	0	0	0	0	0	0	0	0	0	0	0	0	0
Euchirella galeata	0	0	0	0	0	0	0.00735294	0	0.0588235	0	0	0	0	0	0	0	0	0	0	0	0	0	0	0	0	0	0	0	0	0	0	0	0	0	0
Euchirella orientalis	0	0	0	0	0	0	0	0	0	0	0	0	0	0	0	0	0	0	0	0	0.0561798	0	0	0	0	0	0	0	0	0	0	0	0.166667	0	0.00628931
Euchirella pulchra	0	0	0.15625	0	0	0.0406504	0.0735294	0	0	0	0	0	0	0	0	0	0	0	0	0	0.00561798	0	0	0	0	0	0	0.0253807	0	0	0	0	0	0	0
Euchirella rostrata	0	0.0512821	0	0.0166667	0	0	0	0	0	0	0	0	0	0	0	0	0.0322581	0.0363636	0	0	0	0	0	0.151515	0.0153846	0	0	0	0	0.431034	0	0.344828	0	0	0
Euchirella venusta	0	0	0	0	0	0	0.0735294	0	0	0	0	0	0	0	0	0	0	0	0	0	0	0	0	0	0	0	0	0	0	0	0	0	0	0	0
Gaetanus brevicornis	0	0	0	0	0	0	0	0	0	0	0	0	0	0	0	0	0	0	0	0	0.0561798	0	0	0	0	0	0	0	0	0	0	0	0	0.0934579	0
Gaetanus miles	0	0	0	0	0	0	0	0	0	0	0	0	0	0	0	0	0	0	0.0555556	0.0172414	0.00561798	0	0	0	0	0	0	0	0	0	0	0	0	0	0
Gaetanus minor	0	0	0	0	0.0163934	0	0	0	0	0	0.175439	0.00714286	0.0793651	0	0	0	0	0	0	0	0.0561798	0	0	0	0.461538	0	0	0.0507614	0	0.0172414	0	0	0.0833333	0	0.0314465
Gaetanus pileatus	0	0	0	0	0	0.0813008	0	0	0	0	0	0	0	0	0	0	0	0	0	0	0	0	0	0	0	0	0	0	0	0	0	0	0	0	0
Gaidius pungens	0	0	0	0	0	0	0.00735294	0	0	0	0	0	0	0.0735294	0	0	0	0	0.222222	0.172414	0	0	0	0	0	0	0.0884956	0	0	0	0	0	0	0	0
Gaidius tenuispinus	0	0	0	0	0	0.243902	0.0735294	0	0	0	0	0	0	0	0	0	0	0	0.111111	0	0	0	0	0	0	0	0	0	0	0	0	0	0.166667	0.0934579	0.00628931
Undeuchaeta plumosa	0	0	0	0.166667	0	0	0	0	0	0.1	0.0175439	0	0	0.0735294	0	0	0	0.0909091	0	0.172414	0.168539	0	0	0	0	0	0	0.203046	0	0	0	0.0172414	0.0666667	0	0.188679
Euchaeta concinna	0	0.25641	0	0	0	0	0	0	0	0	0	0	0	0	0	0	0	0	0	0	0	0	0	0	0	0	0	0	0	0	0	0	0	0	0
Euchaeta indica	0	0	0	0	0	0	0	0	0	0	0	0	0	0	0	0	0	0	0	0	0	0.0285714	0.588235	0.30303	0	0	0	0	0	0	0	0	0	0	0
Euchaeta marina	2.30769	2.82051	0.1875	5	0	0	0	2.84091	2.94118	3	2.45614	0	0	0	0	2.77778	2.41935	2.27273	0.111111	0	0	0.0571429	2.94118	3.33333	2	0	0	0	2.5	2.58621	2.35294	2.75862	0	0	0
Euchaeta media	0	0	0	0.166667	0.0163934	0	0	0	0	0	0	0	0	0	0	0	0	0	0	0.0862069	0	0	0	0	0	0.0508475	0.176991	0	0	0	0	0.0172414	0.333333	0.0280374	0
Pareuchaeta californica	0	0	0	0	0	0	0.00735294	0	0	0	0	0	0	0.0735294	0	0	0	0	0	0	0	0	0	0	0	0	0	0.0507614	0	0	0	0	0	0	0
Paraeuchaeta tonsa	0	0	0	0	0	0	0	0	0	0	0	0	0	0	0	0	0	0	0	0	0.00561798	0	0	0	0	0	0	0	0	0	0	0	0	0	0
Phaenna spinifera	0	0	0	0	0	0	0	0	0	0	0	0	0	0	0	0	0	0	0	0	0	0	0	0	0	0	0	0	0	0	0	0.0172414	0	0	0
Lophothrix frontalis	0	0	0	0	0	0	0	0	0	0	0	0	0	0	0	0	0	0	0	0	0.0561798	0	0	0	0	0	0	0	0	0	0	0	0	0.046729	0.00628931
Lophothrix latipes	0	0	0	0	0	0	0	0	0	0	0	0	0.0793651	0	0	0	0	0	0	0	0	0	0	0	0	0	0	0	0	0	0	0	0	0	0
Scaphocalanus affini	0	0	0	0	0	0	0	0	0	0	0	0	0.00793651	0	0	0	0	0	0	0	0	0	0	0	0	0	0	0	0	0	0	0	0	0	0.125786
Scaphocalanus brevicornis	0	0	0	0	0	0.00813008	0	0	0	0	0.0175439	0.00714286	0	0	0	0	0	0	0	0	0	0	0	0	0	0	0	0	0	0	0	0	0	0	0
Scaphocalanus echinatus	0	0	0	0	0.327869	0	0.220588	0	0	0	0	0	0	0.147059	0	0	0	0	0.555556	0.00862069	0.168539	0	0	0	0	0	0.0442478	0.152284	0	0	0	0.0172414	0.166667	0.186916	0
Scaphocalanus magnus	0	0	0	0	0	0	0	0	0	0	0	0	0	0	0	0	0	0	0	0	0	0	0	0	0	0	0	0	0	0	0	0	0	0.046729	0
Scolecithricella sp	0	0.512821	0	0	0	0.0813008	0	0	0	0	0	0.00714286	0.0793651	0.367647	0.142857	0	0	0	0	0.172414	0.11236	1.42857	0	0	0	0	0	0	0	0	0	0	0	0.0934579	0.0628931
Scolecithricella abyssalis	0	0	0	0	0	0	0	0	0	0	0	0	0	0	0	0	0	0	0.111111	0	0	0	0	0	0	0	0	0	0	0	0	0	0	0	0
Scolecithricella dentata	0	0	0	0	0	0	0	0	0	0	0	0	0	0	0	0	0	0	0	0	0	0	0	0	0	0.0338983	0	0	0	0	0	0	0	0	0
Scolecithricella fowleri	0	0	0	0	0	0	0	0	0	0	0	0	0	0	0	0	0	0	0	0	0	0	0	0	0	0	0	0	0	0	0	0.0172414	0	0	0
Scolecithricella longispinosa	1.53846	0	0	0	0.0163934	0	0	0.227273	0.588235	0	0.175439	0	0	0	0	0	0	1.81818	0	0	0	0	0.588235	0.909091	0	0	0	0.0507614	0.833333	0	0	1.37931	0.166667	0	0
Scolecithricella ovata	0	0	0	0.333333	0	0	0	0	0	0	0	0	0	0	0	0	0	0	0	0	0	0	0	0	0	0	0.0176991	0	0	0	0	0	0	0	0.00628931
Scolecithrix bradyi	0	0	0	0	0	0	0	0	0	0	0.0877193	0	0	0	0	0	0	0.0181818	0	0	0	0	0	0	1.23077	0.0169492	0	0	0	0.431034	0	0.344828	0	0	0
Scolecithrix danae	0.153846	0.128205	0.46875	0.833333	0	0	0	1.13636	1.17647	1.33333	0.701754	0.00714286	0	0	0	0.694444	2.41935	0.0181818	0.111111	0	0	0	1.76471	1.81818	0.107692	0	0	0	1.66667	0.431034	0.588235	0	0.0166667	0	0
Scolecithrix nicobarica	0	0	0	1.66667	0	0	0	0	0	0	0	0	0	0	0	0	0	0	0.111111	0	0	0	0	0	0	0	0	0	0	0	0	0	0	0	0
Scottocalanus helenae	0	0	0	0	0.0163934	0	0	0	0	0	0	0	0.00793651	0.0367647	0	0	0	0	0.0555556	0.0172414	0.00561798	0	0	0	0	0	0.0707965	0.00507614	0	0	0	0.0862069	0.166667	0	0.0314465
Scottocalanus securifrons	0	0	0	0	0	0.00813008	0	0	0	0	0	0	0	0	0	0	0	0	0	0	0	0	0	0	0	0	0	0	0	0	0	0	0	0	0
Temoropia mayumbaensis	0	0	0	0	0	0.162602	0.294118	0	0	0	0	0	0	0.147059	0	0	0	0.909091	0.111111	0	0.168539	0	0	0	0	0.169492	0	0.152284	0	0	0	0	0	0.0934579	0.251572
Metridia brevicauda	0	0	0	0	0	0.0813008	0.588235	0	0	0	0	0	0	0.0367647	0	0	0	0	0	0	0.393258	0	0	0	0	0	0	0.101523	0	0	0	0	0	0.0934579	0.251572
Metridia longa	0	0	0	0	0	0.0813008	0.00735294	0	0	0	0	0	0.015873	0	0	0	0	0	0	0	0	0	0	0	0	0	0	0	0	0	0	0	0	0.0934579	0.125786
Metridia macrura	0	0	0	0	0	0.0813008	0	0	0	0	0	0	0	0	0	0	0	0	0	0	0	0	0	0	0	0	0	0	0	0	0	0	0	0	0
Metridia princeps	0	0	0	0	0	0	0.00735294	0	0	0	0	0	0	0.0735294	0	0	0	0	0	0	0.0280899	0	0	0	0	0	0	0	0	0	0	0	0	0	0
Pleuromamma abdominalis	0	0	0	2.08333	0.0163934	0.0162602	0.0147059	0	0	0.0666667	0.526316	0	0	0	0	0	0.322581	0	0.111111	0.517241	0.0561798	0	0	0	0	0.677966	0.530973	0.0101523	0	0.172414	0	0.344828	0.166667	0.560748	0.0628931
Pleuromamma gracilis	0	0.128205	0.15625	9.16667	0.819672	0.162602	0.147059	0	0.0588235	2.66667	1.05263	0.05	0.793651	0.0735294	0	0	0	2.27273	2.33333	1.2069	0.11236	0	0	0	2.46154	1.35593	1.06195	0.152284	0	0.862069	2.64706	6.2069	1.16667	0.280374	0.188679
Pleuromanmma piseki	0	0	0	0.416667	0	0.0406504	0	0	0	0.166667	0	0	0.47619	0	0	0	0	1.81818	2.33333	0.689655	0	0	0	0	0	0.169492	0.00884956	0	0	0	0	0	0	0	0
Pleuromamma xiphias	0	0	0	0.833333	0.0491803	0	0.0735294	0	0	0	0.0526316	0.00714286	0.15873	0.0735294	0	0	0	0.454545	0.333333	0.0862069	0.0280899	0	0	0	0.153846	0.135593	0.0884956	0.0507614	0	0	0	1.72414	0.166667	0.00934579	0.0628931
Centropages calaninus	0.769231	0.25641	0.09375	0.166667	0	0	0	1.70455	1.76471	1.33333	0	0	0	0	3.57143	2.08333	0	0	0.0555556	0	0	2	3.52941	0.30303	0	0	0.0884956	0	4.16667	1.2931	0.294118	0	0	0	0
Lucicutia flavicornis	0	0.512821	0.15625	2.5	0.327869	0.406504	0	0.227273	1.76471	2	0.175439	0.0142857	0.238095	0	0	1.38889	2.41935	5.90909	1.44444	0.172414	0.280899	0	0	0.606061	3.69231	0.338983	0.176991	0.101523	0.0833333	1.72414	3.52941	4.48276	2	0.654206	0.377358
Lucicutia longiserrata	0	0	0	0	0	0	0.0735294	0	0	0	0	0	0	0	0	0	0	0	0	0	0	0	0	0	0	0	0	0	0	0	0	0	0	0	0
Lucicutia gaussae	0	0	0	0.0166667	0	0	0	0	0.0588235	0	0	0	0	0	0	0	0	0	0	0	0	0	0	0	0	0	0	0	0	0	0	0	0	0	0
Lucicutia magna	0	0	0.03125	0	0	0	0	0	0	0	0	0	0.00793651	0	0	0	0	0	0	0	0.224719	0	0	0	0	0	0	0.0507614	0	0	0	0	0	0	0.125786
Lucicutia ovalis	0	0	0	0	0	0	0	0	0	0.0333333	0	0	0	0	0	0	0.0322581	0.0363636	0	0	0	0	0	0	0.0153846	0	0	0	0	0	0	0	0.166667	0.0934579	0.0628931
Disseta palumbii	0	0	0	0	0	0	0.0220588	0	0	0	0	0	0	0	0	0	0	0	0	0	0	0	0	0	0	0	0	0	0	0	0	0	0	0	0
Disseta scopularis	0	0	0	0	0	0	0	0	0	0	0	0	0.0793651	0	0	0	0	0	0	0	0	0	0	0	0	0	0	0	0	0	0	0	0	0	0
Heterorhabdus major	0	0	0	0	0	0	0	0	0	0	0.0877193	0	0	0	0	0	0	0	0	0	0	0	0	0	0	0	0	0	0	0	0	0	0	0	0
Heterorhabdus oikoumenikis	0	0	0	0	0	0.0406504	0	0	0	0	0	0	0	0	0	0	0	0	0	0	0	0	0	0	0	0	0.0176991	0	0	0	0	0	0	0	0
Heterorhabdus pacificus	0	0	0	0	0	0	0	0	0	0	0	0	0	0.0735294	0	0	0	0.0363636	0.222222	0	0	0	0	0	0	0.0847458	0.0884956	0	0	0	0	0.0172414	0.166667	0.00934579	0.0314465
Heterorhabdus papilliger	0	0	0	0.416667	0	0.0406504	0	0	0	0.333333	0	0	0	0.00735294	0	0	0	0.181818	0	0	0.0561798	0	0	0	0.153846	0	0	0.0253807	0	0	0	0.172414	0.333333	0	0.0125786
Heterostylites longicornis	0	0	0	0	0.0163934	0	0	0	0	0	0	0	0	0	0	0	0	0	0.0555556	0	0	0	0	0	0	0	0	0	0	0	0	0	0	0	0
Heterostylites submajor	0	0	0	0	0	0	0	0	0	0	0	0	0	0	0	0	0	0	0	0	0	0	0	0	0	0	0	0	0	0	0	0	0.0166667	0	0
Augaptilus longicaudatus	0	0	0	0.0166667	0	0.0406504	0	0	0	0	0	0	0	0	0	0	0	0	0	0	0	0	0	0	0	0	0.176991	0	0	0	0	0	0	0.560748	0
Euaugaptilus bullifer	0	0	0	0	0	0.0813008	0	0	0	0	0	0	0	0	0	0	0	0	0	0	0	0	0	0	0	0	0	0	0	0	0	0	0	0	0
Euaugaptilus elongatus	0	0	0	0	0	0	0.0294118	0	0	0	0	0	0	0.147059	0	0	0	0	0	0	0.168539	0	0	0	0	0	0	0.253807	0	0	0	0	0	0	0
Euaugaptilus facilis	0	0	0	0	0	0	0	0	0	0	0	0	0	0	0	0	0	0	0	0	0	0	0	0	0	0	0.0176991	0	0	0	0	0	0	0	0.0628931
Euaugaptilus hecticus	0	0	0	0	0	0	0	0	0	0	0	0	0	0	0	0	0	0	0	0.172414	0	0	0	0	0	0	0	0	0	0	0	0	0	0	0
Euaugaptilus laticeps	0	0	0	0	0	0	0.00735294	0	0	0	0	0	0	0	0	0	0	0	0	0	0	0	0	0	0	0	0	0	0	0	0	0	0	0	0
Euaugaptilus longimanus	0	0	0	0	0	0	0	0	0	0	0	0	0	0	0	0	0	0	0	0	0	0	0	0	0	0	0	0	0	0	0	0	0	0	0.0628931
Euaugaptilus niveus	0	0	0	0	0	0	0	0	0	0	0	0	0.31746	0	0	0	0	0	0	0	0	0	0	0	0	0	0	0	0	0	0	0	0	0	0
Euaugaptilus nodifrons	0	0	0	0	0	0	0	0	0	0	0	0	0.0793651	0	0	0	0	0	0	0	0	0	0	0	0	0.0169492	0	0	0	0	0	0	0	0	0
Euaugaptilus palumbii	0	0	0	0	0	0	0.0735294	0	0	0	0	0	0	0	0	0	0	0	0	0	0.00561798	0	0.294118	0	0	0	0	0	0	0	0	0	0	0	0
Haloptilus fertilis	0	0	0	0	0	0	0	0	0	0	0	0	0	0.147059	0	0	0	0	0	0.00862069	0	0	0	0	0	0	0	0	0	0	0	0	0	0	0
Haloptilus fons	0	0	0	0	0	0	0	0	0	0	0	0	0.00793651	0	0	0	0	0	0	0	0	0	0	0	0	0.0169492	0	0	0	0	0	0	0	0	0.0188679
Haloptilus longicornis	0	0	0	0.833333	0.655738	0	0	0	0	0	0	0	0	0.0735294	0	0	0	0.909091	0.333333	0.0862069	0.0561798	0	0	0	0.307692	0.0847458	0	0	0	0	0	0.172414	0.166667	0.0934579	0.0628931
Haloptilus ornatus	0	0	0	0	0	0	0	0	0	0	0.0350877	0	0.0396825	0.00735294	0	0	0	0	0	0	0	0	0	0	0.0153846	0	0	0	0	0	0	0	0.0166667	0	0
Haloptilus oxycephalus	0	0	0	0	0.0163934	0	0	0	0	0	0	0	0	0.00735294	0	0	0	0.0181818	0	0	0	0	0	0	0.153846	0.0847458	0	0	0	0	0	0	0	0	0
Haloptilus paralongicirrus	0	0	0	0	0	0.650407	0	0	0	0	0	0	0	0	0	0	0	0	0	0	0	0	0	0	0	0	0	0	0	0	0	0	0	0	0
Phyllopus bidentatus	0	0	0	0	0	0	0	0	0	0	0	0	0	0.0735294	0	0	0	0	0	0	0.0561798	0	0	0	0	0	0	0.0253807	0	0	0	0	0.166667	0	0
Phyllopus helgae	0	0	0	0	0	0.0813008	0.0147059	0	0	0	0	0	0.031746	0	0	0	0	0	0	0	0	0	0	0	0	0	0	0	0	0	0	0	0	0	0.0628931
Candacia catula	7.69231	0.25641	0	0	0	0	0	3.40909	0.588235	0.333333	0	0	0	0	0.214286	1.38889	0.806452	0	0	0	0	1.42857	1.76471	1.21212	0	0	0	0	0.833333	0	0	0	0.0333333	0	0
Candacia curta	0.0769231	0	0	0	0	0	0	0	0	0	0	0	0	0	0	0	0	0	0	0	0	0	0	0	0	0	0	0	0	0	0	0	0	0	0
Candacia longimana	0	0	0	0	0	0	0	0	0	0	0	0	0	0	0	0	0	0	0	0	0	0	0	0	0	0	0.00884956	0	0	0	0	0	0	0.0934579	0
Candacia pachydactyla	0.153846	0.25641	0	0	0	0	0	0.113636	0	0	0	0	0	0	0	0	0.0322581	0	0	0	0	0	0	0.030303	0	0	0	0	0	0	0	0	0	0	0
Paracandacia truncata	0.0769231	1.53846	0.3125	0.833333	0	0	0	0.0227273	1.76471	0.133333	0.175439	0	0	0	0	0	0	1.36364	0	0	0	0	0.117647	0	0.615385	0.0847458	0	0	0.833333	0.431034	2.35294	1.72414	0	0	0.00628931
Calanopia minor	0	0.128205	0	0	0	0	0	0	0	0	0	0	0	0	0	0	0	0	0	0	0	0	0	0	0	0	0	0	0.0833333	0	0	0	0	0	0
Pontella sp	0	0.0512821	0	0	0	0	0	0	0	0	0	0	0	0	0	0	0	0	0	0	0	0	0	0	0	0	0	0	0	0	0	0	0	0	0
Pontellina plumata	1.53846	0.25641	0	0.0333333	0	0	0	0.0681818	0.588235	0.0666667	0	0	0	0	0.142857	0.138889	0.322581	0	0	0	0	0	0.588235	0	0	0	0	0	0.833333	0	0	0.172414	0	0	0
Temorites brevis	0	0	0	0	0	0	0.00735294	0	0	0	0	0	0	0	0	0	0	0	0	0	0.0561798	0	0	0	0	0	0	0	0	0	0	0	0	0	0
Acartia negligens	43.0769	10.5128	0.625	2.5	0.163934	0	0	5.11364	4.70588	1.66667	0.526316	0	0	0	9.28571	9.72222	4.83871	2.72727	0	0	0.0561798	14	4.11765	1.81818	0.153846	0.0847458	0.0884956	0	17.5	12.931	1.17647	0.172414	0.333333	0.0934579	0
Cyclopoida	0	0	0	0.0166667	0	0	0	0	0	0	0.350877	0	0	0	0	0	0	0	0	0	0.00561798	0	0	0	0	0	0.0884956	0	0	0	0	0	0	0	0
Oithona decipiens	0	0	0.3125	0	0.0163934	0	0.367647	0	0	0	0	0.0142857	0	0	0	0	0	0	0	0	0	0	0	0	0	0	0	0	0	0	0	0	0	0	0
Oithona plumifera	15.3846	6.66667	1.09375	16.6667	1.47541	0.243902	0.110294	11.3636	29.4118	16.6667	5.26316	0.0785714	0.793651	0.661765	14.2857	27.7778	38.7097	18.1818	4.44444	1.55172	0.337079	18	17.6471	21.2121	7.69231	1.86441	0.884956	0.101523	41.6667	17.2414	23.5294	15.5172	3.33333	0.560748	0.503145
Oithona similis	2.30769	1.28205	0.625	12.0833	0.655738	0.162602	0.0367647	1.70455	2.35294	0	1.40351	0.0428571	0.0793651	0	0	11.8056	8.87097	5.45455	0.222222	0	0	3.42857	5.88235	4.24242	0.615385	0.0847458	0.176991	0	6.66667	4.31034	5.58824	3.7931	1.5	0	0
Oithona tenuis	0	0	0	0.833333	0	0	0	0	0	1.33333	0	0.00714286	0	0	0	0	4.83871	0	0	0	0	0	0	1.81818	0	0	0	0	0	0	1.76471	1.03448	0	0	0
Oithona minuta	0	0	0	0	0.327869	0	0	0	0	0	0	0	0	0	0	0	0	0	0	0	0	0	0	0	0	0	0	0	0	0	0	0	0	0	0
Microsetella norvegica	0	0	0	0	0	0.00813008	0	0.568182	0	0.166667	0	0	0	0	0.714286	0	0	0	0	0.0862069	0.0561798	0	0.294118	0	0	0	0	0	0.833333	0	0	0.344828	0.166667	0	0
Macrosetella gracilis	0.769231	0.025641	0.15625	0.416667	0	0	0	0.0227273	0.0588235	0	0.350877	0	0	0	0.714286	0.694444	0	0.454545	0	0	0	0.857143	0.117647	0	0.153846	0	0	0	0	0	0	0	0	0	0
Clytemnestra scutellata	0.0769231	0.25641	0.3125	0	0	0.0406504	0	0	0.588235	0.0333333	0	0	0.238095	0	0	0	0	0.909091	0	0.0862069	0	0.0285714	0.0588235	0	0	0	0.176991	0	0	0	0	0	0	0.0934579	0
Aegisthus mucronatus	0	0	0	0.166667	0.163934	0.0813008	0.0735294	0	0	0	0	0	0.238095	0.220588	0	0	0	0	0.444444	0.0862069	0.168539	0	0	0	0	0.169492	0.0442478	0.152284	0	0	0	0	0.166667	0.280374	0.125786
Oncaea spp	4.61538	1.53846	0.15625	0.833333	0.655738	0.162602	0.147059	2.27273	3.52941	0	1.75439	0.1	0.15873	0.0735294	2.85714	2.08333	2.41935	1.81818	0.888889	0.775862	0.280899	2.85714	1.17647	0	1.07692	1.69492	0.353982	0.152284	6.25	0.862069	1.17647	1.03448	1.5	0.373832	0.0628931
Oncaea clevei	1.53846	0.769231	0	0	0	0	0	2.27273	0	0	0	0	0	0	3.57143	0.694444	0	0	0	0	0	0	0	0.30303	0	0	0	0	2.5	0	0	0	0	0	0
Oncaea conifera	1.53846	0.512821	0.46875	2.5	0.163934	1.38211	0.294118	0	1.17647	1	0.175439	0.00714286	0.31746	0.294118	0	0	0	0	0.444444	0.775862	0.449438	0	0	0	0.769231	0.254237	0.353982	0.253807	2.08333	0.431034	0	1.03448	0	0.280374	0.880503
Oncaea dentipes	1.53846	0	0	0	0	0.406504	0	0	0	0	0	0.0285714	0	0	0	0	0	0	1.77778	0.0862069	0.393258	0	0	0	0	0.254237	0	0	0	0	0	0	0.333333	0.46729	0.125786
Oncaea gracilis	0	0	0	0	0.163934	3.25203	3.52941	0	0	0.333333	0	0.0142857	4.52381	5.73529	0	0	0	0	0.777778	3.7931	6.57303	0	0	0	0	0.338983	4.86726	2.99492	0	0	0	0	0.5	5.04673	7.10692
Oncaea media	7.69231	3.33333	1.09375	3.75	0.491803	0	0	3.40909	5.88235	2.33333	1.40351	0.05	0.793651	0.735294	0	4.86111	12.0968	5.90909	0.444444	0.0862069	0	3.71429	2.94118	6.66667	5.07692	0.508475	1.32743	0.0507614	14.1667	13.7931	6.17647	4.13793	0.5	0.0934579	0.0628931
Oncaea mediterranea	0	0	0	4.16667	0.163934	0.00813008	0.220588	2.27273	0	0	2.2807	0.0142857	0	0	0	0	0	5	0.555556	0.0862069	0.0280899	0.285714	0	0	2	0.169492	0.530973	0	0	0	0	0.344828	0.333333	0.186916	0.251572
Oncaea venusta	10	2.30769	1.09375	13.75	0	0	0	13.6364	11.7647	12.3333	3.68421	0.0214286	0.31746	0	5	1.38889	6.45161	24.5455	3.55556	0.0862069	0	6.85714	5.29412	4.84848	6.15385	1.44068	0	0.0507614	10	3.44828	7.64706	2.41379	0.5	0	0
Pachysoma punctatum	0	0	0	0	0	0	0	0	0	0.0333333	0	0	0	0	0	0	0	0	0	0	0	0	0.294118	0	0	0	0	0	0.0833333	0	0	0	0	0	0
Sapphirina nigromaculata	0.769231	0.25641	0	0.0833333	0	0	0	0.568182	0.0588235	0.1	0	0	0	0	0.714286	0.0555556	0.322581	0	0	0	0	0.857143	0.588235	0.030303	0.153846	0	0	0	0.25	0.517241	0	0	0	0	0
Corina granulosa	0	0	0	0	0.0163934	0	0	0	0	0	0	0	0	0	0	0	0	0	0	0	0	0	0	0	0	0	0	0	0	0	0	0	0	0	0
Copilia lata	0	0	0	0	0	0	0	0	0	0	0	0	0	0	0	0	0	0	0	0	0	0	0	0.606061	0	0	0	0	0	0	0	0	0	0	0
Copilia mirabilis	0.769231	0.512821	0.1875	0.416667	0	0	0	1.13636	0.588235	0.333333	0	0	0	0	0.714286	2.08333	1.6129	0.909091	0	0.0862069	0.0280899	0.285714	0.294118	0.30303	0.923077	0.0169492	0	0	0.833333	0.431034	1.47059	0.689655	0.166667	0	0.0628931
Corycaeus spp	3.07692	1.28205	0	1.25	0	0	0.0735294	2.27273	3.52941	0	0.175439	0	0	0	7.14286	2.08333	2.41935	1.36364	0	0	0	0	0.588235	0	0.923077	0.0847458	0	0	4.16667	3.44828	0	0.689655	0	0	0.0628931
Corycaeus agilis	0.769231	0	0	0	0	0	0	0	0	0	0	0	0	0	0	0	0	0	0	0	0	0	0	0	0	0	0	0	0	0	0	0	0	0	0
Corycaeus asiatius	3.07692	0.769231	0	0.833333	0	0	0	1.70455	0	0	0.175439	0	0	0	7.14286	1.38889	0	0	0	0	0	0	1.17647	0	0	0	0	0	4.16667	2.58621	0	0	0	0	0
Corycaeus crassiusculus	0	0	0	0	0	0	0	0	0	0	0	0	0	0	0	0	0	0	0.0111111	0	0	0	0	0.30303	0	0	0	0	0	0	0	0	0	0	0
Corycaeus dahli	0	0	0	0	0	0	0	0	2.35294	0	0	0	0	0	0	1.38889	0.806452	0	0	0	0	0	9.41176	0.606061	0	0	0	0	35	6.89655	0.588235	0.344828	0	0	0
Corycaeus erythraeus	0	0	0.3125	0	0	0	0	6.25	5.88235	0	0	0	0	0	10	4.86111	4.03226	0	0	0	0	6.57143	11.7647	0	0	0	0	0	4.16667	9.91379	0.588235	0	0.166667	0	0
Corycaeus flaccus	0	0	0	0.833333	0	0	0	0	0	0	0	0.00714286	0	0	0	0.277778	0.806452	0.181818	0	0	0	0	0	0.30303	0.0769231	0	0	0	0	0	0.294118	0	0.166667	0	0
Corycaeus furcifer	0	0	0	2.08333	0	0	0	0	0	0.2	0.175439	0	0	0	0	0	0.806452	0.454545	0.333333	0	0	0	0	0.30303	0.461538	0.0169492	0	0	0	0	0.588235	0.689655	0.5	0	0
Corycaeus [Farranula] gibbulus	43.8462	20.5128	0.3125	3.33333	0	0	0	11.3636	4.70588	4	1.57895	0.0214286	0	0	23.5714	5.55556	25	0.909091	0.111111	0	0	29.4286	10	6.66667	0	0	0.0442478	0.0507614	33.3333	12.931	4.41176	0.344828	0.5	0	0
Corycaeus lautus	0	0	0.03125	0	0.0819672	0	0	0	0	0	0	0	0	0	0.0714286	0	0	0	0.111111	0	0	1.14286	0.588235	0	0	0	0	0	1.66667	0	0	0	0	0	0
Corycaeus limbatus	10	0	0	0	0	0	0	2.27273	0	0	0	0	0	0	7.14286	0	0	0	0	0	0	0	0	0	0	0	0	0	0	0	0	0	0	0	0
Corycaeus lubbocki	0	0	0	0	0	0	0	0	0	0.0333333	0	0	0	0	0	0	0	0	0	0	0	0	0	0	0	0	0	0	0	0	0	0	0	0	0
Corycaeus pacificus	1.53846	1.02564	0	0.833333	0	0	0	0	0	0	0	0	0	0	0	0	0	0	0	0	0	0	0	0	0	0	0.0884956	0	0	0	0	0	0	0	0
Corycaeus speciosus	0.384615	3.33333	0	0.833333	0	0	0	3.40909	1.76471	0.333333	0.526316	0	0	0	9.28571	1.38889	3.22581	0	0	0	0	6.57143	5.88235	0.606061	0.0769231	0	0	0	12.5	2.15517	0	0.344828	0	0	0
Ratania flava	0	0	0	0	0	0	0	0	0	0	0	0	0	0	0	0	0	0.0181818	0	0	0	0	0	0	0.0769231	0	0	0	0	0	0	0	0	0	0
Lubbockia squillimana	0	0.025641	0	0	0.0327869	0.0813008	0	0	0	0	0	0.00714286	0	0	0	0	0	0.454545	0	0	0	0	0	0	0	0.0169492	0.0884956	0.0253807	0	0	0	0	0.166667	0	0
Bathypontia similis	0	0	0	0	0	0	0.0147059	0	0	0	0	0	0	0	0	0	0	0	0	0	0	0	0	0	0	0	0	0	0	0	0	0	0	0	0
Bathypontia sarsi	0	0	0	0	0	0	0	0	0	0	0	0	0	0	0	0	0	0	0	0	0	0	0	0	0	0	0	0	0	0	0	0	0	0	0.00628931
Mormonilla minor	0	0	0	0	1.47541	0.97561	3.08824	0	0	0	0.175439	0.135714	1.26984	4.63235	0	0	0	0.909091	2.11111	1.63793	3.37079	0	0	0	0	0.847458	1.15044	2.18274	0	0	0	0.344828	1.66667	3.45794	3.39623
Cypridina dentata	0.769231	0.512821	0.15625	0.166667	0	0	0	1.70455	2.94118	0.333333	0	0	0.0793651	0	0.0714286	0.694444	8.87097	0.0909091	0.0555556	0	0.0280899	0	0.588235	2.72727	0.307692	0	0	0.00507614	1.25	2.58621	0	0.0172414	0	0	0
Cyclasterope bisetosa	0	0	0	0	0	0	0	0	0	0	0	0	0	0	0	0	0	0	0.0111111	0	0	0	0	0	0	0	0	0	0	0	0	0	0	0	0
Archiconchoecia cucullata	0	0	0	0	0	0	0.0735294	0	0	0	0	0	0	0.00735294	0	0	0	0	0	0	0	0	0	0	0	0	0	0	0	0	0	0	0	0	0.0314465
Euconchoecia aculeata	1.53846	0.512821	0.03125	0	0	0	0	1.13636	0.588235	0.0666667	0	0	0	0	0.714286	2.08333	1.6129	0	0	0	0	0.0285714	1.76471	0.151515	0	0	0	0	2.5	0.862069	0	0	0	0	0
Euconchoecia chierchiae	0	0.25641	0	0	0	0	0	0	0	0	0	0	0	0	0	0	0	0	0	0	0	0	0	0	0	0	0	0	0	0	0	0	0	0	0
Euconchoecia elongata	0	0	0	0	0	0	0	1.13636	0.294118	0	0	0	0	0	0.0714286	2.08333	0	0	0	0	0	0	0.588235	0	0	0	0	0	0	0	0	0	0	0	0
Euconchoecia maimai	0.0769231	0	0	0	0	0	0	0	0	0	0	0	0	0	0	0	0	0	0	0	0	0	0	0	0	0	0	0	0	0	0	0	0	0	0
Conchoecia macrocheira	0	0	0	0	0	0	0	0	0	0	0	0	0	0	0	0	0	0.181818	0	0	0	0	0	0	0	0	0	0	0	0	0	0	0	0	0
Paraconchoecia allotherium	0	0	0	0	0	0	0	0	0.0588235	0	0	0	0	0	0	0	0	0	0	0	0	0	0	0	0	0	0	0	0	0	0	0	0	0	0
Paraconchoecia dasyopthalma	0	0	0	0	0.163934	0	0	0	0	0	0	0	0	0	0	0	0	0	0	0	0	0	0	0	0	0	0	0	0	0	0	0	0	0	0
Paraconchoecia decipiens	0	0	0	0	0	0	0	0	0	0.166667	0	0	0	0	0	0	0	0.0363636	0.0111111	0	0	0	0	0	0.769231	0	0	0	0	0	0	0	0	0	0
Paraconchoecia echinata	0	0.128205	0	0	0	0	0	0	0	0	0	0	0	0	0	0	0	0	0	0	0	0	0	0	0	0	0	0	0	0	0	0	0	0	0
Paraconchoecia inermis	0	0	0	0	0	0	0	0	0	0	0	0	0.00793651	0	0	0	0	0	0	0	0	0	0	0	0	0	0	0	0	0	0	0	0	0	0
Paraconchoecia macroprocera	0	0	0	0	0.327869	0.00813008	0	0	0	0	0	0	0	0	0	0	0	0	0	0	0	0	0	0	0	0	0	0	0	0	0	0	0	0	0
Paraconchoecia oblonga	0	0	0	0.166667	0	0.00813008	0	0	0	0	0	0	0	0.00735294	0	0	0	0	0.333333	0.0862069	0	0	0	0	0	0.0338983	0.176991	0	0	0	0.294118	0.172414	0	0	0
Discoconchoecia tamensis	0	0.025641	0	0.416667	0.327869	0	0.147059	0	0	0.333333	0.701754	0.00714286	0	0.147059	0	0	0	0.909091	1.11111	0.0862069	0.0561798	0	0.0588235	0	0.153846	0.254237	0	0	0	0.0172414	0.882353	0.689655	0.833333	0.186916	0.0314465
Conchoecetta acuminata	0	0	0	0.05	0	0	0	0	0	0	0	0	0	0	0	0	0	0.0363636	0	0.00862069	0	0	0	0	0.307692	0	0	0	0	0.0172414	0	0.344828	0	0	0.0314465
Microconchoecia curta	0	0	0.15625	2.08333	0.0163934	0.0406504	0.0147059	0	0	0.333333	0.701754	0	0.00793651	0	0	0	0	1.81818	0.444444	0	0	0	0	0	1.38462	0.0847458	0.0442478	0	0	0	0.588235	1.03448	0.5	0	0
Metaconchoecia isocheira	0	0	0	0	0	0	0	0	0	0	0	0	0	0.00735294	0	0	0	0	0	0.0862069	0	0	0	0	0	0	0	0	0	0	0	0.344828	0	0	0
Metaconchoecia kyrtophora	0	0	0	0	0	0	0.220588	0	0	0.333333	0.877193	0	0	0	0	0	0	2.72727	0	0	0	0	0	0	1.69231	0	0	0	0	0	0	0.689655	0	0	0
Metaconchoecia macromma	0	0	0	0	0.163934	0.0813008	0.0367647	0	0	0	0	0	0.015873	0	0	0	0	0	0	0	0	0	0	0	0	0	0	0	0	0	0	0	0	0	0.0628931
Orthoconchoecia atlantica	0	0	0	0	0	0	0	0	0.117647	0	0	0	0	0	0	0	0	0	0	0	0	0	0	0	0	0	0	0	0	0.0862069	0	0.0172414	0	0	0
Orthoconchoecia bispinosa	0	0	0	0	0	0	0	0	0	0	0.175439	0	0	0	0	0	0	0	0	0	0	0	0	0	0	0	0	0	0	0	0	0	0	0	0
Spinoecia parthenoda	0	0	0	2.5	0	0	0	0	0	0	0.175439	0	0.0396825	0	0	0	0	0.0909091	0.333333	0	0	0	0	0	0	0.0847458	0	0	0	0	0	0	0.166667	0.280374	0
Loricoecia ctenophora	0	0	0	0.0166667	0	0	0	0	0	0	0	0	0	0	0	0	0	0	0	0	0	0	0	0	0	0	0	0	0	0	0	0	0	0	0
Gaussicia edentata	0	0	0	0	0	0	0	0	0	0	0	0	0	0	0	0	0	0	0	0	0	0	0	0	0	0	0	0	0	0	0.0294118	0	0	0	0
Conchoecissa imbricata	0	0	0	0	0.0163934	0.00813008	0	0	0	0	0	0	0	0	0	0	0	0	0.0555556	0	0	0	0	0	0	0	0	0.00507614	0	0	0	0	0.166667	0	0.00628931
Conchoecilla daphnoides minor	0	0	0	0.0166667	0	0	0.00735294	0	0	0	0	0	0.00793651	0	0	0	0	0	0.0555556	0	0	0	0	0	0	0	0	0	0	0	0	0	0	0	0
Alacia leptothrix	0	0	0	0	0.0163934	0	0	0	0	0	0	0	0	0	0	0	0	0	0	0	0	0	0	0	0	0	0	0	0	0	0	0	0	0	0
Pseudoconchoecia concentrica	0	0	0	0	0	0	0	0	0	0	0	0	0	0	0	0	0	0	0	0	0	0	0	0	0	0	0	0	0	0	0	0.0172414	0	0	0
Halocypris inflata	0	0	0	0.416667	0	0	0	0	0	0	0.0877193	0	0.00793651	0	0	0	0	0.909091	0	0	0.00561798	0	0	0	0.153846	0.0169492	0	0	0	0	0.0294118	0.0344828	0	0	0
Porroecia porrecta pacifica	0	0	0	0.0166667	0	0.162602	0	0	0	0	0.175439	0	0.0396825	0	0	0	2.41935	0.0181818	0.0222222	0.0862069	0.00561798	0	0	0	0.923077	0.169492	0	0.00507614	0	0	0	0.689655	0.0833333	0	0
Euchaetomera oculata	0	0	0	0.0166667	0	0	0	0	0	0	0	0	0	0	0	0	0	0	0	0	0	0	0	0	0	0	0	0	0	0	0	0	0	0	0
Caesaromysis hispida	0	0	0	0	0	0	0	0	0	0	0	0	0	0	0	0	0	0	0	0	0	0	0	0	0	0	0	0	0	0	0	0.0172414	0	0	0
Gammaridea	0	0	0	0.0833333	0	0.00813008	0	0	0	0	0	0	0.00793651	0	0	0	0	0	0	0.0258621	0	0	0	0	0	0.0169492	0.00884956	0.00507614	0	0	0	0.0172414	0.0166667	0	0.00628931
Scina borealis	0	0	0	0	0	0.00813008	0	0	0	0	0	0	0	0.00735294	0	0	0	0	0	0.00862069	0.00561798	0	0	0	0	0	0	0	0	0	0	0	0	0	0
Vibilla armata	0	0	0	0	0	0	0	0	0	0	0.0526316	0	0	0	0	0	0.0322581	0	0.111111	0	0	0	0	0	0	0.0847458	0	0	0	0	0	0.344828	0	0	0.0628931
Paraphronima gracilis	0	0	0	0	0	0	0	0	0	0	0	0	0	0.00735294	0	0	0	0	0	0	0	0	0	0	0	0	0	0	0	0	0	0	0	0	0
Lestrigonus bengalensis	0	0	0	0	0	0	0	0.0454545	0.0588235	0	0	0	0	0	0	0	0	0	0	0	0	0	0	0	0	0	0	0	0	0.0172414	0	0.0862069	0	0	0
Lestrigonus macrophalmus	0	0.0512821	0	0.416667	0	0	0	0	0	0.0333333	0	0	0	0	0	0	0.0322581	0	0	0	0	0	0	0.030303	0.0307692	0	0	0	0	0	0	0	0	0	0
Phronima atlantica	0	0.0512821	0	0	0.0163934	0	0	0.0227273	0.117647	0	0	0	0.00793651	0	0	0.0277778	0.16129	0	0	0	0	0	0	0	0.0153846	0	0	0	0	0.0344828	0	0.0344828	0.0166667	0	0
Phronimella elongata	0	0	0	0	0	0	0	0	0	0	0	0	0	0	0	0	0	0	0.0111111	0	0	0	0	0	0	0	0	0	0	0	0	0	0	0	0
Phrosina semilunata	0	0	0	0.0166667	0	0	0	0	0	0	0	0	0	0	0	0	0	0	0	0	0	0	0	0	0	0	0	0	0	0	0	0.689655	0	0	0
Primno brevidens	0	0	0	0.0166667	0	0	0	0	0	0	0.0877193	0	0	0	0	0	0	0.181818	0	0	0	0	0	0	0.153846	0	0	0.00507614	0	0	0	0	0.0166667	0	0
Lycaeopsis zamboanmgae	0	0.025641	0	0	0	0	0	0	0	0	0	0	0	0	0	0	0.0322581	0	0	0	0	0	0	0	0	0	0	0	0	0.0172414	0	0	0	0	0
Eupronoe minuta	0	0	0	0.166667	0	0	0	0	0	0	0	0	0	0	0	0	0	0.0181818	0	0	0	0	0	0	0.0153846	0	0	0	0	0	0	0	0	0	0
Lycaea pulex	0	0	0	0	0	0	0	0	0	0	0	0	0	0	0	0	0	0	0.0111111	0	0	0	0	0	0	0	0	0	0	0	0	0	0.166667	0	0
Tryphana malmi	0	0	0	0	0	0	0	0	0	0	0.0175439	0	0	0	0	0	0	0	0	0	0	0	0	0	0	0	0	0	0	0	0	0	0	0	0
Leptocotis tenuirostris	0	0.0512821	0	0	0	0	0	0	0	0	0	0	0	0	0	0	0	0	0	0	0	0	0	0	0	0	0	0	0	0	0	0.0517241	0	0	0
Simorhychtus antennarius	0	0	0	0	0	0	0	0	0	0.0333333	0	0	0	0	0	0	0	0	0	0	0	0	0	0	0	0	0	0	0	0	0	0	0	0	0
Streetsia porcella	0	0	0	0	0	0	0	0	0	0	0	0	0	0	0	0	0.322581	0	0	0	0	0	0	0	0	0	0	0	0	0.0172414	0	0	0	0	0
Amphithyrus bispinosus	0	0	0	0.0333333	0	0	0	0	0	0	0	0	0	0	0	0	0	0	0	0	0	0	0	0	0	0	0	0	0	0	0	0	0	0	0
Amphithyrus sculpturatus	0.307692	0.025641	0	0	0	0	0	0	0	0	0	0	0	0	0	0.0277778	0.0645161	0	0	0	0	0	0	0	0	0	0	0	0	0	0.0294118	0	0	0	0
Paratyphis maculatus	0	0	0	0.0166667	0	0	0	0	0	0	0	0	0	0	0	0	0	0	0	0	0	0	0	0	0	0	0	0	0.0833333	0	0	0	0	0	0
Thyropus edwardsi	0	0.128205	0.03125	0	0	0	0	0	0	0	0	0	0	0	0	0	0	0.0909091	0	0	0	0	0	0	0	0	0	0	0	0	0	0.0172414	0	0	0
Microniscus sp	0	0	0.46875	0	0.0163934	0	0	0	0	0.0666667	0	0	0	0	0	0	0	0	0	0	0	0	0	0	0	0.0847458	0	0	0	0	0	0.172414	0	0	0
Thysanopoda aequalis	0	0	0	0.05	0	0.00813008	0	0	0	0	0.0175439	0.00714286	0	0	0	0	0	0	0	0	0.011236	0	0	0	0	0	0	0	0	0	0	0	0	0	0
Thysanopoda tricuspidata	0	0.025641	0	0	0	0	0	0	0	0.0333333	0	0	0	0	0	0.0277778	0.0322581	0.0181818	0	0	0	0	0	0	0	0	0	0	0	0	0	0	0	0	0
Euphausia diomedeae	0	0.0512821	0	0	0	0	0	0	0	0	0	0	0	0	0	0	0	0	0	0	0	0	0	0	0	0	0.0265487	0	0	0	0	0	0	0	0
Euphausia pseudogibba	0	0	0	0	0	0	0	0	0	0	0.0175439	0	0	0	0	0	0	0	0	0	0	0	0	0	0	0	0	0	0	0.0344828	0	0	0	0	0
Euphausia tenera	0.153846	0	0	0.166667	0	0	0	0.113636	0.588235	0.333333	0.0877193	0	0.00793651	0	0	1.38889	1.6129	0.0181818	0.111111	0.0431034	0	0.114286	0.0588235	0.30303	0.0769231	0.0847458	0.00884956	0	0.416667	0.431034	0.294118	0.344828	0	0	0
Nematoscelis atlantica	0	0	0	0.0166667	0	0.00813008	0	0	0	0	0.0175439	0	0	0	0	0	0	0	0	0.0603448	0.00561798	0	0	0	0	0	0.0619469	0	0	0	0	0.172414	0	0	0.00628931
Nematoscelis lobata	0	0	0	0	0	0	0	0	0	0	0	0	0	0	0	0	0	0	0	0	0	0	0	0	0	0	0.00884956	0	0	0	0	0	0	0	0
Stylocheiron affine	0	0	0	0.333333	0	0	0	0.0454545	0.117647	0.333333	0.175439	0	0	0	0	0	0	0.0909091	0	0	0	0	0	0.30303	0	0	0.00884956	0	0.416667	0.0862069	0.294118	0	0.0833333	0	0
Stylocheiron carinatum	0	0.25641	0	0	0	0	0	0	0	0	0	0	0	0	0	0	0	0	0	0	0	0	0	0	0	0	0	0	0	0	0	0	0	0	0
Stylocheiron longicorne	0	0	0	0.166667	0	0	0	0	0	0	0.0350877	0	0	0	0	0	0	0.0181818	0	0	0	0	0	0	0.0307692	0	0.00884956	0	0	0	0.294118	0.0862069	0	0	0
Stylocheiron microphthalma	0	0	0	0.416667	0	0	0	0	0	0.333333	0.0877193	0	0	0	0	0	0.806452	0.0181818	0	0	0	0	0	0.30303	0	0	0	0	0	0	0	0.0862069	0	0	0
Stylocheiron suhmii	0.0769231	0	0	0.166667	0	0	0	0.0454545	0.588235	0	0	0	0	0	0	0.277778	0	0	0	0	0	0	0.0588235	0	0	0	0	0	0	0.0689655	0	0	0	0	0
Lucifer typus	0.384615	0.025641	0	0	0	0	0	0.0227273	0	0	0	0	0	0	0	0	0.0322581	0	0	0	0	0	0.0588235	0	0	0	0	0	0	0	0	0	0	0	0
Sergestes sp	0	0	0	0.05	0	0	0	0	0	0	0.0175439	0	0	0	0	0	0	0.0363636	0	0	0.011236	0	0	0	0	0	0.00884956	0	0	0	0	0	0	0.00934579	0
Thalassocaris crinita	0	0	0	0	0	0	0	0	0	0	0	0	0	0	0	0	0	0.0181818	0	0	0	0	0	0	0	0	0	0	0	0	0	0	0	0	0
Eukrohnia bathyantarctica	0	0	0	0	0	0.00813008	0	0	0	0	0	0	0	0	0	0	0	0	0	0	0	0	0	0	0	0	0	0	0	0	0	0	0	0	0
Eukrohnia fowleri	0	0	0	0	0	0	0	0	0	0	0	0	0	0.00735294	0	0	0	0	0	0	0.0561798	0	0	0	0	0	0	0.0101523	0	0	0	0	0	0	0.00628931
Krohnitta pacifica	0	0	0	0	0	0	0	0	0	0	0	0	0	0.00735294	0	0	0	0	0	0	0	0	0	0	0	0	0	0	0	0	0	0	0	0.00934579	0
Krohnitta subtilis	0	0	0	0	0	0	0.00735294	0	0	0	0.0175439	0	0	0	0	0	0	0	0.0555556	0	0	0	0	0	0	0	0.00884956	0	0	0	0	0	0	0	0
Pterosagitta draco	0	0	0	0.833333	0	0	0	0	0.0588235	0.2	0.701754	0	0	0	0	0.0833333	0.806452	0.454545	0	0	0	0	0	0.909091	0.0461538	0	0	0	0	0.0862069	0.147059	0.172414	0	0	0
Sagitta spp	0	0.25641	0	2.91667	0.819672	0.0406504	0.0735294	1.13636	1.76471	1	0	0	0.714286	0.0735294	0	0	2.41935	0.454545	1.33333	0	0.11236	0	0	0.30303	0.769231	0.59322	0.265487	0.0507614	0	3.44828	0.882353	0.344828	0.333333	0.373832	0.125786
Sagitta bedfordii	0	0.512821	0	0	0	0	0	0.227273	0	0	0	0	0	0	0	0	0	0	0	0	0	0	0	0	0	0	0	0	0	0	0	0	0	0	0
Sagitta decipiens	0	0	0	0	0	0	0	0	0	0	0	0	0	0	0	0	0	0	0.0555556	0	0	0	0	0	0	0	0	0	0	0	0	0	0	0	0
Sagitta enflata	1.53846	1.02564	0.09375	2.5	0	0	0.00735294	3.40909	3.52941	1	0.526316	0.0214286	0	0	7.14286	4.16667	5.64516	4.09091	0.222222	0.862069	0	3.14286	2.35294	2.42424	1.38462	0	0	0	4.16667	3.01724	2.35294	0.344828	0.0166667	0.0934579	0
Sagitta ferox	0.769231	0.128205	0	0.833333	0	0	0	0.0454545	1.17647	1.33333	0.175439	0	0	0.00735294	0.357143	1.38889	0.806452	0	0	0	0	1.14286	0.588235	0.30303	0	0	0	0	0.833333	0.862069	0.294118	0	0	0	0
Sagitta hexaptera	0	0	0	0	0	0.00813008	0	0	0	0	0	0	0	0	0	0	0	0	0	0	0	0	0	0	0	0	0	0	0	0	0	0	0	0.00934579	0
Sagitta lyra	0	0	0	0	0	0	0	0	0	0	0	0	0	0.0220588	0	0	0	0	0	0	0	0	0	0	0	0	0.0265487	0	0	0	0	0	0	0	0
Sagitta pacifica	0	0	0.03125	0	0	0	0	0	0	0	0.175439	0	0	0	0	0.0555556	0.806452	1.36364	0	0	0	0	2.94118	0.30303	0.461538	0	0	0	0.166667	1.72414	0	1.37931	0.0166667	0	0
Sagitta planctonis	0	0	0	0	0	0	0	0	0	0	0	0	0	0	0	0	0	0	0	0	0	0	0	0	0	0	0.00884956	0	0	0	0	0	0	0	0
Sagitta pseudoserratodentata	7.69231	0.128205	0	0	0	0	0	0	0	0	0	0	0	0	5.71429	2.77778	0	0	0	0	0	5.71429	0	0	0	0	0	0	5.83333	0	1.17647	0	0	0	0
Sagitta regularis	0.384615	0	0.0625	0.416667	0	0	0	0.568182	1.17647	0.333333	0.175439	0	0	0	0.214286	0.555556	4.83871	0.454545	0.0111111	0	0	0.285714	3.52941	4.24242	0.0769231	0.0169492	0	0	10	4.74138	1.76471	0.344828	0	0.0934579	0
Oikopleura gracilis	10.7692	2.05128	0.46875	0.416667	0.0819672	0.0813008	0	2.84091	5.88235	1.33333	0.877193	0	0	0	17.1429	2.77778	2.41935	1.36364	0	0	0	6.57143	1.17647	1.21212	0.923077	0	0	0	9.16667	4.74138	2.05882	1.37931	0	0	0
Megalocercus huxleyi	0.153846	0	0	0	0	0	0	0	0.294118	0	0.175439	0	0	0	0	0	0	0.454545	0	0	0	0	0	0	0	0	0	0	0	0	0	0	0	0	0
Stegosoma magnum	1.53846	0	0	0	0	0	0	0	0	0	0	0	0	0	0	0	0	0	0.0555556	0	0	0	0	0	0	0	0	0	0	0	0	0	0	0	0
Fritillaria formica	6.15385	0.25641	0.3125	0	0	0	0	1.13636	0	0	0	0	0	0	0	0	0	0	0	0	0	0	0	0	0	0	0	0	0	0	0	0.689655	0	0	0
Fritillaria haplostoma	0.769231	0	0	5	0	0	0	2.27273	2.94118	2.33333	1.75439	0	0	0	3.57143	2.77778	9.67742	3.18182	0	0	0	5.71429	2.35294	3.0303	0.769231	0.0847458	0	0.0507614	9.16667	5.60345	0.588235	1.72414	0	0	0
Fritillaria pellucida	0	1.53846	0	0.166667	0	0	0	1.13636	0	0	0.526316	0	0	0	0	1.38889	1.6129	0.454545	0	0	0	0	0	0	0.153846	0	0	0	0	0	1.47059	0	0	0	0
Dolioletta gegenbauri	0	0	0	0.0333333	0.163934	0	0	0	1.17647	0	0	0	0	0	0	0.0277778	0.0645161	0.181818	0	0	0.00561798	0	0.117647	0.30303	0.0153846	0	0	0	0	0.431034	0.0588235	0	0	0	0
Doliolum denticulatum	0.0769231	0.025641	0	0.0833333	0	0	0	0.227273	0.0588235	0.333333	0.175439	0	0.0793651	0.0367647	0.142857	0.0277778	0	0.909091	0	0	0	0	0.0588235	0.30303	0.153846	0	0	0	0.0833333	0.0517241	0.588235	0.344828	0	0	0
Cyclosalpa sewilli	0	0	0	0	0	0	0	0.0227273	0	0	0	0	0	0	0	0	0	0	0	0	0	0	0	0	0	0	0	0	0.0833333	0.206897	0	0	0	0	0
Thalia democratica	0.0769231	0.025641	0.03125	0	0	0	0	0	0	0	0	0	0	0	0	0	0	0	0	0	0	0.285714	0.588235	0	0.0153846	0	0	0	0.166667	0.0172414	0.0588235	0	0	0	0
Weelia cylindrica	0.0769231	0	0	0	0	0	0	0	0	0	0	0	0	0	0	0	0	0	0	0	0	0	0	0	0	0	0	0	0.0833333	0	0	0	0	0	0
Salpa maxima	0	0	0	0	0	0	0	0	0	0	0	0	0	0	0	0	0	0	0	0	0	0	0.529412	0	0	0	0	0	0	0	0	0	0	0	0
Hydroidomedusae larvae	0	0	0	0	0.0163934	0	0	0	0	0	0	0	0	0	0	0	0	0.454545	0	0	0	0	0	0	0	0	0	0	0.0833333	0	0	0	0	0	0
Scyphomedusae larvae	0	0	0	0	0	0	0	0	0	0	0	0	0	0.00735294	0	0	0	0	0	0	0	0	0	0	0	0	0	0	0	0	0	0	0	0	0
Aracnactis larvae	0	0	0	0	0	0	0	0.0227273	0	0	0	0	0	0	0	0.277778	0.806452	0	0	0	0	0.0285714	0	0.030303	0	0	0	0	0	0.0344828	0	0	0	0	0
Pilidum larvae (Nemertea)	0	0	0	0	0	0	0	0	0	0	0	0	0	0	0	0	0	0	0	0	0	0	0.588235	0	0	0	0	0	0	0	0	0	0	0	0
Trochophora larvae (Polychaeta)	0	0	0	0	0.163934	0.0813008	0.00735294	0	0	0	0	0	0	0	0	0	0.806452	0	0	0	0	0	0	0.030303	0	0.0169492	0.0884956	0	0	0	0	0.0862069	0	0.0934579	0
Polychaeta larvae	0.769231	0.512821	0.03125	1.25	0.0163934	0.00813008	0.0735294	0.136364	2.35294	0.333333	0	0	0	0.0735294	0.357143	1.38889	0.322581	0	0.0222222	0	0.0561798	0.571429	0.588235	0.30303	0.153846	0.0169492	0.0442478	0	1.66667	2.58621	0.294118	0.0517241	0.166667	0	0.125786
Mollusca larvae	0	0	0	0	0	0	0	0	0	0	0	0	0	0	0	0	0	0.0181818	0	0	0	0	0	0	0	0	0	0	0	0	0	0	0	0	0
Bivalvia larvae	0.769231	0.025641	0	0	0	0	0	0	0.294118	0	0	0	0	0	0	0	0	0	0	0	0	0	0	0.030303	0	0	0	0	0.0833333	0	0	0	0	0	0
Gastropoda larvae	3.84615	2.30769	0.03125	0	0	0	0.00735294	3.40909	1.17647	0.0333333	0.350877	0.0285714	0.00793651	0.0735294	1.42857	0.555556	0.0645161	1.81818	0.222222	0	0	1.71429	0.588235	0.909091	0.923077	0.0847458	0	0	5.83333	0.862069	0.294118	0	0	0	0
Cephalopoda larvae	0	0.025641	0	0	0	0	0	0	0	0	0	0	0	0	0	0.0277778	0	0	0	0	0	0	0.0588235	0	0	0	0	0	0.0833333	0.0344828	0	0	0	0	0
Ostracoda larva	0	0	0	5.83333	0.491803	0.162602	0	0	0	0.333333	1.75439	0.142857	0	0.294118	0	0	0	5.90909	1.11111	0	0.11236	0	0	0.30303	2.76923	0.508475	0.265487	0.101523	0	0	1.47059	2.75862	2	0.280374	0.251572
Nauplius larvae (Copepoda)	0	0.25641	0.3125	1.66667	0.819672	0.162602	0.367647	0.568182	0	0.333333	0.701754	0.05	0.15873	0.441176	0	2.08333	0	2.72727	0.111111	0.344828	0.337079	0.285714	0	0.30303	0.615385	0.169492	0.973451	0.0507614	2.5	0	0.588235	0.689655	0.333333	0.0934579	0.377358
Copepodite larvae	2.30769	1.53846	0.15625	7.08333	0.327869	0.650407	0.661765	1.70455	0	0.666667	1.40351	0.285714	0.396825	1.25	0	1.38889	0	5	2.11111	0.344828	0.505618	1.14286	0	0	2.61538	1.44068	0.619469	0.253807	3.33333	0	1.17647	1.72414	0.5	0.841121	0.880503
Nauplius larvae (Cirripedia)	0	0	0	0	0.163934	0	0	0	0	0	0	0	0	0	0	0	0	0	0	0	0	0	0	0	0	0	0	0	0	0	0	0	0	0	0
Cypris larvae	0	0	0	0	0	0	0	0	0	0	0	0	0	0	0	0	0	0	0	0	0	0	0	0	0	0.0169492	0	0	0	0	0	0	0	0	0
Mysidacea larvae	0.0769231	0.25641	0	0	0	0	0	0	0	0	0	0	0	0	0	0	0	0	0	0	0.280899	0	0	0	0	0	0	0	0	0	0	0	0	0	0
Hyperiidea larvae	0	0.25641	0	0	0.0163934	0	0	0	0.0588235	0.0333333	0	0	0	0	0	0	0.806452	0	0	0	0	0	0.294118	0.30303	0	0	0	0	0	0	0.147059	0	0	0	0
Macrura larvae	0.769231	0.128205	0.125	2.08333	0	0.00813008	0	0	0	0	0.350877	0	0.00793651	0.00735294	1.42857	0.277778	1.6129	0.454545	0.111111	0	0.0168539	0.285714	0.588235	0	0.615385	0	0	0.00507614	0.833333	0.431034	0	0	0	0	0
Zoea larvae (Brachyura)	0	0	0	0	0	0	0	0	0	0	0	0	0	0	0.0714286	0	0	0	0	0	0	0	0	0	0	0	0	0	0	0	0	0	0	0	0
Lingula larvae	0	0	0	0	0	0.0406504	0	0	0	0	0	0	0	0	0	0	0	0	0	0	0	0	0	0	0	0	0	0	0	0	0	0	0	0	0
Bipinnaria larvae	0	0	0	0	0	0	0	0	0	0	0	0	0	0	0	0	0	0	0	0	0	0	0	0	0	0	0	0	0	0	0.0294118	0	0	0	0
Ophiopluteus larvae	0	0	0	0.416667	0	0	0	0	0	0	0	0	0	0	0	0	0	0	0	0	0	0	0	0	0	0	0	0	0	0	0	0	0	0	0
Tornaria larvae	0	0.25641	0	0	0	0	0	0.113636	0.0588235	0	0	0	0	0	0	0	0.16129	0	0	0	0	0	0.0588235	0.30303	0	0	0	0	0.166667	0	0	0	0	0	0
Amphioxus larvae	0	0.025641	0	0	0	0	0	0.0227273	0	0.0333333	0	0	0	0	0	0.0277778	0	0.0181818	0	0	0	0	0	0.030303	0	0	0	0	0	0.0344828	0.0588235	0.0172414	0	0	0
Fish eggs	0.384615	0	0	0	0.0819672	0	0.0220588	0.0227273	0.0588235	0.0333333	0.0701754	0	0	0.00735294	0	0	0.0322581	0.181818	0.222222	0.0862069	0	0.0285714	0	0.030303	0.0769231	0.0847458	0.0176991	0	0	0	0	0	0.0166667	0.0186916	0.00628931
Fish larvae	0.0769231	0.25641	0.03125	0.166667	0	0.0813008	0	0	0.0588235	0.0666667	0.0175439	0	0	0.00735294	0.0714286	0.138889	0.0645161	0.0909091	0.0111111	0	0.0224719	0	0	0	0.153846	0	0	0.0101523	0	0.0344828	0.0882353	0	0	0	0
